# Supplementary material for: Comparison of human macrophages derived from peripheral blood and bone marrow
Source: J Immunol. 2025 Mar 5;214(4):714–25. doi: 10.1093/jimmun/vkae032 (PMC12041772; doi:10.1093/jimmun/vkae032)
Supplement: vkae032_Supplementary_Data [file vkae032_supplementary_data.zip]

Archive with 3 entries (2 files):
- vkae032_Supplementary_Data/
- vkae032_Supplementary_Data/24-00333-FLR_ Supplemental_Figures.pdf
- vkae032_Supplementary_Data/JIMMUN-24-00333-s01.pdf
